# Supplementary material for: HDAC6 Promotes Host Defense Against Chlamydial Lung Infections by Regulating M2-Th2 Responses
Source: Int J Mol Sci. 2026 Mar 26;27(7):3009. doi: 10.3390/ijms27073009 (PMC13073687; doi:10.3390/ijms27073009)
Supplement: Supplementary file 1 [file ijms-27-03009-s001.zip]

Archive with 1 entries (1 files):
- ijms-4153252-supplementary.xlsx
