# Supplementary material for: HDAC6 Promotes Host Defense Against Chlamydial Lung Infections by Regulating M2-Th2 Responses
Source: Int J Mol Sci. 2026 Mar 26;27(7):3009. doi: 10.3390/ijms27073009 (PMC13073687; doi:10.3390/ijms27073009)
Supplement: Supplementary file 1 [file ijms-27-03009-s001.zip › ijms-4153252-supplementary.xlsx]

## Sheet: Table-S1（FIG.2）
Body weight：Body weight changes of mice after infection
S1												S2
day	WT					HDAC6-/-						day	WT				HDAC6-/-
0	0	0	0	0	0	0	0	0	0			0	0	0	0	0	0	0	0	0
1	-0.4	-0.05	-0.1	0.19	0.04	0.17	0.38	0.56	1.09			1	-0.59	-1.43	-0.74	-0.76	0.38	0.23	2.05	0.14
2	-0.92	0.49	1.91	-0.13	0.42	-0.16	0.07	0.58	0.78			2	-1.19	-0.58	-1.04	-0.39	0.61	0.65	2.2	0.32
3	-2.87	-2.58	-2.69	-1.89	-2.66	-2.93	-3.03	-1.18	-1.99			3	-2.41	-1.58	-1.86	-0.27	-0.7	-0.24	-0.08	-0.27
4	-3.25	-3.27	-2.94	-2.15	-3.27	-4.48	-4.52	-3.02	-3.53			4	-2.43	-1.25	-2.54	-0.21	-1.72	-1.05	-0.75	-1.47
5	-2.57	-3.44	-2.78	-1.53	-3.06	-5.27	-5.25	-3.8	-3.22			5	-1.66	-1.01	-1.96	0.36	-2.96	-1.58	-0.15	-3.33
6	-2.08	-3.39	-2.26	-0.94	-3.33	-6.22	-5.93	-3.28	-4.36			6	-1.7	-0.45	-1.98	0.7	-3.73	-2.6	0.37	-4.13
7	-2.18	-3.35	-1.92	-0.93	-3.12	-7.47	-7.52	-4.73	-6.29			7	-2.08	-0.71	-2.63	0.33	-3.93	-3.43	0.18	-4.4
8	-1.74	-2.95	-1.62	-0.61	-2.81	-7.29	-6.67	-4.68	-5.17			8	-2.19	-0.49	-2.84	-0.17	-4.34	-3.44	0.87	-4.54
9	-1.87	-3	-1.31	-0.37	-2.49	-7.16	-6.28	-4.56	-5.19			9	-2.4	-0.51	-2.75	-0.96	-4.98	-3.42	1.84	-4.66
10	-1.66	-3.18	-1.33	-0.67	-2.36	-7.2	-6.23	-4.23	-5.57			10	-2.29	-1.03	-2.74	0.22	-5.53	-3.59	1.87	-5.02
11	-1.94	-2.94	-0.9	-0.4	-2.52	-7.68	-6.12	-3.72	-5.94			11	-2.46	-0.97	-3.29	-0.23	-5.98	-3.98	2.7	-4.95
12	-1.64	-1.96	-0.24	0.04	-2.32	-7.92	-5.2	-3.06	-5.32			12	-2.23	-0.66	-2.34	0.36	-4.13	-4.18	3.06	-4.72
13	-1.13	-1.22	-0.05	0.79	-1.98	-7.55	-4.71	-2.47	-4.57			13	-2.61	-0.24	-2.53	0.54	-3.64	-4.14	3.44	-4.61
14	-1.12	-1.15	-0.1	1.42	-1.18	-7.14	-4.75	-2.38	-3.52			14	-1.76	1.32	0.45	2.53	-2.36	-3.43	3.26	-4.65
IFU：Pulmonary C. muridarum load
S1												S2
day	WT					HDAC6-/-						day	WT					HDAC6-/-
7	5.289	6.489	5.7123	7.689	9.567	39.987	30.678	37.012	32.345			7	6.7035	5.8425	7.9335	9.84	6.535	30.242	27.884	32.7305	20.6025
14	0.4089	0.3512	0.7689	1.1234	0.5267	10.2345	7.189	8.089	9.189			14	0.4305	0.369	1.1685	0.5535	0.7995	10.6395	7.4415	8.31392	9.47
16S rRNA mRNA relative expression in lung tissues
S1												S2
day	WT					HDAC6-/-						day	WT					HDAC6-/-
0	1.245	3.876	2.987	1		2.345	1.567	4.123	1.876			0	1.568	4.123	2.765			2.567	4.345	1.987
7	1102.34	1189.56	1156.78	1201.23	1123.45	2612.34	2789.56	2156.78	2998.45			7	1098.76	1178.9	1145.67	1198.34	1119.87	2034.56	2812.78	2010.67	2189.34
14	118.9	135.67	156.89	170.12	124.56	367.687	458.978	378.465	345.688			14	121.34	138.76	138.76	168.23		612.34	489.23	312.45	301.56
Neutrophils（%）/lung:Percentage of neutrophils in lung immune cells
S1												S2
day	WT					HDAC6-/-						day	WT					HDAC6-/-
0	1.21	1.62	1.35	1.18	0.97	1.82	1.71	1.65	1.9	1.76		0	1.08	1.48	1.29	1.03	0.82	1.68	1.89	1.53	1.74
7	3.92	3.57	3.25	1.45	2.91	10.85	9.73	11.2	10.11			7	3.65	2.12	3.08	1.32	2.74	9.92	10.35	9.57	11.02
Neutrophils count/lung:Absolute count of neutrophils in lung tissues
S1												S2
day	WT				HDAC6-/-							day	WT				HDAC6-/-
0	0.715244	0.745228	1.06876	0.521938	0.483842	1.19836	0.612459	0.937281	0.784526			0	0.682135	0.39821	0.793452	0.498723	0.552143	1.28765	0.678932	1.01235	0.823456
7	4.98108	4.28373	3.44118	8.66672	15.6348	13.3587	14.1076	12.4928				7	5.21346	7.24568	4.56789	9.12346	18.3457	16.789	17.3457	15.6789
TNF-α mRNA relative expression in lung tissues
S1												S2
day	WT					HDAC6-/-						day	WT				HDAC6-/-
0	1.0668	0.9352	0.9885	0.7864		0.4303	1.0449	1.5948				0	1.0988	0.9679	1.0123	0.8123	1.0789	0.4568	1.6235
7	27.1585	30.7846	29.7194	29.7194	24.2086	30.5805	32.6688	31.1192	32.4172	29.7292		7	26.789	26.3457	29.1235	29.1235	30.3457	32.4568	30.9877	28.3458
il-1β mRNA relative expression in lung tissues
S1												S2
day	WT				HDAC6-/-							day	WT					HDAC6-/-
0	1.12346	0.876543	1.08977	1.05679	1.48765	1.65432	0.401234	0.923456				0	1.14568	0.923456	1.18765	1.12346		1.56789	0.987654	0.456789	0.432109	1.78901
7	8.87654	7.12345	4.3211	8.34568	10.1235	12.8901	15.8765	14.5679				7	4.3211	4.6789	6.98765	8.89012		10.5679	8.98765	7.45678	8.89012

## Sheet: Table-S2(FIG.3)
Th2 count/Lung: Absolute count of Th2 (CD4+IL-4+) cells in lung tissues
S1									S2
day	WT			HDAC6-/-					day	WT			HDAC6-/-
0d	25.6026	27.3141	33.9707	37.8514	26.0554	28.7725			0d	37.4568	33.9877	35.789	37.9877	36.2346	28.789
7d	32.0438	37.8514	36.0553	69.6145	108.192	53.0471	64.205		7d	27.789	35.9877	31.9876	69.2346	145.765	62.8901	84.789
Th2(%)/Lung : Percentage of Th2 (CD4+IL-4+) cells in lung tissues
S1									S2
day	WT				HDAC6-/-				day	WT				HDAC6-/-
0d	11.5	11.9	11.9	9.04	11.56	15.7	13		0d	8.4	10.8	11.7	9.8	13.56	11.6	12.9
7d	8.16	7.14	5.07	4.02	9.11	21.2	12.5		7d	8.11	7.1	12.02	11.99	13.15	15.2	12.5
STAT6 mRNA relative expression in lung tissues
S1									S2
day	WT			HDAC6-/-					day	WT			HDAC6-/-
0d	1.01697	0.76313	1.00696	0.80107	1.04247	1.19748			0d	1.01099	0.759876	1.00789	0.796543	0.839876	1.06123
7d	0.600171	0.621282	0.800302	1.47478	1.28434	1.15243			7d	0.594567	0.623456	0.696543	0.876578	1.08765	1.15099
GATA3 mRNA relative expression in lung tissues
S1									S2
day	WT			HDAC6-/-					day	WT			HDAC6-/-
0d	1.32869	1.31691	1.38698	1.01396	1.50525	1.45397			0d	1	1.26576	1.19748	1.86607	1.70527	1.02101
7d	1.15262	1.05264	1.24833	1.62451	2.05623	2.2974			7d	0.926588	0.752623	1.05702	1.59748	1.52626	1.81504
IL-4 mRNA relative expression in lung tissues
S1									S2
day	WT			HDAC6-/-					day	WT			HDAC6-/-
0d	1.74821	1.2079	1.26795	2.13243	1.44643	2.66198			0d	0.521233	1.02792	0.503478	1.23845	1.13243	1.46656
7d	1.05154	1.18304	1.72011	3.36942	3.20984	3.56154			7d	0.974342	1.0811	1.37793	4.69948	2.8622	3.5359
IL-10 mRNA relative expression in lung tissues
S1									S2
day	WT			HDAC6-/-					day	WT			HDAC6-/-
0d	2.70695	2.43964	1.26548	3.42634	3.6217	1.25411			0d	1.56103	1.12701	0.866037	1.01572	1.23328	1.3036
7d	2.03731	2.12383	2.21402	5.54324	3.96219	3.72578			7d	8.52973	7.32333	7.87166	13.0718	9.08689	12.892

## Sheet: Table-S3(FIG.4and5)
Macrophage(%)/Lung:Percentage of macrophages (CD45+F4/80+) in lung cells
S1								S2
day	WT			HDAC6-/-				day	WT			HDAC6-/-
0d	13.9	12.9	12.1	12.9	14.5	12.5		0d	12.3	11.8	11.5	13.4	12.7	12.2
7d	12.6	12.2	13	17.5	16.1	13.3		7d	13.6	12.5	13.8	14.8	15.6	17.6
Macrophage count/Lung: Absolute count of macrophages (CD45+F4/80+) in lung tissues
S1								S2
day	WT			HDAC6-/-				day	WT			HDAC6-/-
0d	0.4	0.64	0.36	0.88	0.2	0.48		0d	0.16	0.32	0.9	0.82	0.57	0.33
7d	0.63	1.1	1.5	1.7	1.8	1.9		7d	2.14	1.49	1.11	2.41	3.05	2.06
CD206(%):Percentage of CD206+ (M2 marker) cells in lung macrophages
S1								S2
day	WT			HDAC6-/-				day	WT			HDAC6-/-
0d	48.1	41.5	42.5	46.5	40.4	49.7		0d	53.3	56.8	51	55.9	50.1	53.8
7d	36.7	40	42	50	45	49.6		7d	54.3	52	44.7	59.3	56.4	57.7
Arg-1(%):Percentage of Arg-1+ (M2 activation marker) cells in lung macrophages
S1								S2
day	WT			HDAC6-/-				day	WT			HDAC6-/-
0d	30.6	34.6	31.6	28.8	25.8	28.4		0d	32.7	26.9	25.3	33.2	32.6	30.5
7d	24.2	21.5	21.4	40.5	26.8	30.5		7d	19.5	23.8	23.6	35.5	33.4	32.5
